# Supplementary material for: Patterns of Spatial and Temporal Distribution of Humpback Whales at the Southern Limit of the Southeast Pacific Breeding Area
Source: PLoS One. 2014 Nov 12;9(11):e112627. doi: 10.1371/journal.pone.0112627 (PMC4229224; doi:10.1371/journal.pone.0112627)
Supplement: Table S1 — Humpback whales off northern Peru; sighting positions, group composition during 2010–2013 winter/spring seasons. (XLSX) [file pone.0112627.s001.xlsx]

## Sheet: Hoja1
2010
Date	GPS position	Group type
2010-08-03	S4° 11.305' w81° 10.01'	Dyad
2010-08-03	S4° 13.809' w81° 14.592'	Single
2010-08-03	S4° 14.593' w81° 13.983'	Single
2010-08-03	S4° 10.924' w81° 09.143'	Single
2010-08-04	S4° 11.021' w81° 10.963'	Dyad
2010-08-04	S4° 11.235' w81° 10.443'	Single
2010-08-04	S4° 12.381' w81° 10.954'	Dyad
2010-08-05	S4° 10.081' w81° 08.571'	Dyad
2010-08-05	S4° 09.652' w81° 09.609'	Single
2010-08-06	S4° 09.848' w81° 09.834'	Single
2010-08-07	S4° 09.784' w81° 08.673'	Dyad
2010-08-08	S4° 10.113' w81° 08.540'	Dyad
2010-08-08	S4° 10.528' w81° 11.045'	Single
2010-08-09	S4° 12.982' w81° 12.182'	Dyad
2010-08-09	S4° 10.653' w81° 09.037'	Dyad
2010-08-10	S4° 10.837' w81° 09.897'	Dyad
2010-08-10	S4° 12.262' w81° 11.502'	Mother-calf
2010-08-12	S4° 8.156' w81° 13.096'	Dyad
2010-08-12	S4° 12.105' w81° 13.448'	Dyad
2010-08-13	S4° 08.901' w81° 12.354'	Dyad
2010-08-14	S4° 07.988' w81° 11.380'	Dyad
2010-08-14	S4° 09.436' w81° 10.666'	Dyad
2010-08-15	S4° 09.776' w81° 09.943'	Dyad
2010-08-18	S4° 09.616' w81° 13.251'	Single
2010-08-18	S4° 13.706' w81° 13.299'	Dyad
2010-08-20	S4° 08.314' w81° 10.258'	Dyad
2010-08-22	S4° 15.115' w81° 14.905'	Mother-calf/escort
2010-08-23	S4° 08.875' w81° 08.525'	Single
2010-08-26	S4° 09.629' w81° 08.251'	Single
2010-08-26	S4° 09.265' w81° 09.030'	Mother-calf
2010-08-27	S4° 09.246' w81° 08.681'	Mother-calf
2010-08-27	S4° 12.600' w81° 11.441'	Trio
2010-08-29	S4° 10.377' w81° 10.376'	Single
2010-08-30	S4° 14.558' w81° 14.796'	Mother-calf
1-Sep.-10	S4° 09.650' w81° 10.889'	Dyad
1-Sep.-10	S4° 12.115' w81° 13.520'	Dyad
2010-09-02	S4°12.635' W81°11.739	Dyad
2010-09-03	S4°9.138' W81°8.598'	Mother-calf
2010-09-03	S4°08.312' W81°10.209'	Single
2010-09-03	S4° 12.227' W81°10.735'	Mother-calf
2010-09-03	S4°12.773 W81°11.231	Dyad
2010-09-04	S4°9.723 W°81°9.669	Trio
2010-09-04	S4°14.109' W 81°14.115'	Dyad
2010-09-06	S4º9.124' W81º8.558'	Mother-calf
2010-09-06	S4º8.574' W81º8.620'	Single
2010-09-06	S4º8.875 W81º8.324'	Mother-calf
2010-09-06	S4º8.202 W81º8.337	Mother-calf
2010-09-06	S4º11.087 W81º9.804	Dyad
2010-09-07	S4º9.541 W81º10.258	Trio
2010-09-08	s4º11.017' W81º9.475'	Trio
2010-09-09	S4º11.561 W81º12.274	Trio
2010-09-10	S4º11.072' W81º9.884'	Mother-calf
2010-09-11	S4º10.093' W81º8.155'	Dyad
2010-09-12	S4º11.560' W81º11.370'	Single
2010-09-12	S4º10.721' W81º10.131'	Single
2010-09-13	S4º12.509' W81º10.632	Trio
2010-09-14	S4º10.798' W81º9.420'	Trio
2010-09-16	S4º8.713' W81º8.44'	Single
2010-09-18	S4º9.267' W81º8.369'	Mother-calf
2010-09-18	S4º14.578' W81º14.385'	Single
2010-09-18	S4º12.711' W81º11.172	Dyad
2010-09-19	S4º12.065' W81º10.59'	Trio
2010-09-20	S4º11.791' W81º12.814'	Mother-calf
2010-09-21	S4º9.634' W81º09.297'	Mother-calf
2010-09-21	S4º11.875' W81º10.893	Single
2010-09-21	S4º12.258' W81º11.472'	Single
2010-09-21	S4º11.244' W81º10.463'	Trio
2010-09-21	S4º10.576' W81º08.975'	Mother-calf
2010-09-22	S4º10.002' W81º09.831'	Single
2010-09-22	S4º10.032' W81º10.456'	Single
2010-09-22	S4º13.333' W81º14.614'	Dyad
2010-09-23	S4º10.811' W81º10.338'	Mother-calf
2010-09-23	S4º10.922' W81º10.868'	Trio
2010-09-24	S4º8.941' W81º08.655'	Single
2010-09-25	S4º09.776' W81º09.216'	Single
2010-09-25	S4º11.611' W81º10.960'	> three
2010-09-26	S4º11.629' W81º12.149'	Dyad
2010-09-27	S4º9.343' W81º9.475	Single
2010-09-27	S4º10.525 W81º11.198'	Dyad
2010-09-28	S4º12.990' W81º11.778'	Single
2010-09-28	S4º9.419' W81º11.746'	Mother-calf/escort
2010-09-28	S4º10.424' W81º8.443'	Mother-calf
2010-09-29	S4º13.312' W81º14.357'	Trio
2010-09-29	S4º11.432' W81º10.664'	Trio
2010-09-29	S4º10.779' W81º10.016'	Trio
2010-09-29	S4º10.541' W81º9.667'	Single
2010-09-30	S4º10.861' W81º10.030'	Mother-calf
2010-09-30	S4º12.854' W81º11.256'	Trio
2010-09-30	S4º11.630' W81º9.950'	Mother-calf
2010-10-02	S4º11.039' W81º9.817'	Mother-calf
2010-10-04	S4º11.523' W81º10.409'	Trio
2010-10-04	S4º09.918' W81º12.498'	Mother-calf
2010-10-05	S4º10.026' W81º8.416'	Mother-calf
2010-10-07	S4º11.931' W81º11.167'	Mother-calf/>escort
2010-10-08	S4º10.350' W81º08.473'	Mother-calf/>escort
2010-10-09	S4º09.045' W81º08.411'	Mother-calf
2010-10-09	S4º07.487' W81º08.578'	Trio
2010-10-09	S4º11.935' W81º11.185'	Mother-calf
2010-10-10	S4º07.706' W81º07.712'	Mother-calf
2010-10-10	S4º08.837' W81º09.563'	Trio
2010-10-10	S4º11.628' W81º10.209'	Mother-calf
2010-10-11	S4º11.178' W81º12.957'	Trio
2010-10-13	S4º13.830' W81º15.784'	6
2010-10-13	S4º14.589' W81º14.220'	Mother-calf/>escort
2010-10-14	S4º09.743' W81º08.731'	Mother-calf
2010-10-15	S4º07.191' W81º08.439'	Mother-calf
2010-10-15	S4º09.951' W81º08.890'	Dyad
2010-10-16	S4º11.082' W81º09.522'	Trio
2010-10-17	S4º11.148' W81º09.403'	Trio
2010-10-19	S4º13.375' W81º12.720'	Dyad
2010-10-20	S4º12.575' W81º12.065'	Trio
2010-10-22	S4º09.409' W81º09.971'	Mother-calf
2010-10-22	S4º10.817' W81º11.683'	Single
2010-10-23	S4º09.192' W81º08.933'	Trio
2010-10-24	S4º11.758' W81º11.218'	Single
2010-10-24	S4º09.282' W81º08.612'	Mother-calf
2010-10-25	S4º09.691' W81º08.392'	Dyad
2010-10-25	S4º09.532' W81º08.863'	Mother-calf/escort
2010-10-26	S4º09.256' W81º07.825'	Single
2010-10-30	S4º10.782' W81º10.223'	Mother-calf
2010-10-31	S4º10.777' W81º11.357'	Mother-calf
2011
2011-08-03	S4º07.908' W81º11.611'	Single
2011-08-03	S4º08.990' W81º12.103'	Single
2011-08-03	S4º09.601' W81º12.453'	Dyad
2011-08-04	S4º08.589' W81º10.199'	Trio
2011-08-05	S4º09.264' W81º08.795'	Single
2011-08-06	S4º07.969' W81º10.281'	Mother-calf
2011-08-06	S4º07.791' W81º10.462'	Single
2011-08-06	S4º09.281' W81º10.264'	Dyad
2011-08-07	S4º08.147' W81º11.488'	Dyad
2011-08-07	S4º08.147' W81º11.488'	Dyad
2011-08-07	S4º09.350' W81º09.969'	Dyad
2011-08-08	S4º09.585' W81º12.826'	Dyad
2011-08-08	S04º10.581' W081º08.921'	Mother-calf
2011-08-09	S04º09.367' W081º09.690'	Dyad
2011-08-09	S04º09.736' W081º10.370'	Dyad
2011-08-09	S04º08.923' W081º10.641'	>Three
2011-08-11	S4º06.437' W81º08.648'	Trio
2011-08-11	S4º11.945' W81º10.743'	Single
2011-08-11	S4º10.581' W81º08.844'	Mother-calf
2011-08-11	S4º06.437' W81º08.648'	Mother-calf
2011-08-12	S4º08.694' W81º07.709'	Single
2011-08-13	S4º09.543' W81º08.145'	Mother-calf
2011-08-14	S4º10.256' W81º09.144'	Mother-calf/escort
2011-08-14	S4º09.305' W81º09.891'	Single
2011-08-15	S4º13.522' W81º12.681'	Single
2011-08-18	S4º08.761' W81º07.753'	Mother-calf
2011-08-20	S4º08.750' W81º08.118'	Mother-calf
2011-08-20	S4º07.462' W81º07.831'	Dyad
2011-08-20	S4º06.315' W81º10.930'	Single
2011-08-21	S4º10.212' W81º10.508'	Single
2011-08-21	S4º10.212' W81º11.588'	Dyad
2011-08-23	S4º09.732' W81º09.347'	Mother-calf
2011-08-23	S4º09.653' W81º09.647'	Dyad
2011-08-23	S4º10.471' W81º11.827'	Dyad
2011-08-24	S4º08.314' W81º08.605'	Single
2011-08-24	S4º07.457' W81º08.062'	Dyad
2011-08-24	S4º11.246' W81º10.006'	Mother-calf/escort
2011-08-25	S4º09.155' W81º09.978'	Mother-calf
2011-08-25	S4º10.344' W81º11.043'	Dyad
2011-08-27	S4º08.701' W81º07.133'	Mother-calf
2011-08-28	S4º08.469' W81º07.412'	Dyad
2011-08-29	S4º08.806' W81º07.133'	Dyad
2011-08-29	S4º09.651' W81º12.857'	Dyad
2011-08-30	S4º08.617' W81º107.576'	Single
2011-08-30	S4º10.169' W81º11.224'	Mother-calf
1 set	S4° 7.231' w81° 9.901'	Single
1 set	S4° 6.714' w81° 9.163'	Trio
1 set	S4° 8.703' w81° 6.910'	Single
2 set	S4° 11.210' w81° 9.827'	Mother-calf
4 set	S4° 6.086' w81° 9.944'	Mother-calf/>escort
7 set	S4° 8.440' w81° 8.569'	Dyad
8 set	S4° 7.916' w81° 10.544'	Dyad
8 set	S4° 12.067' w81° 12.112'	Dyad
8 set	S4° 10.692' w81°11.446'	Mother-calf/>escort
9 set	S4° 10.452' w81° 9.095'	Single
9 set	S4° 10.525' w81° 11.370'	Single
11 set	S4° 10.502' w81° 8.998'	Mother-calf/escort
13 set	S4° 8.755' w81° 7.847'	Mother-calf/>escort
15 set	S4°11.144' w81° 10.097'	Mother-calf
17 set	S4° 11.272' w81° 10.158'	Dyad
17 set	S4° 12.384' w81° 10.507'	Mother-calf
18 set	S4° 8.171' w81° 11.856'	Single
2011-10-01	S4° 9.595' w81° 9.863'	Dyad
2011-10-07	S4° 11.167' w81° 11.194'	Trio
2011-10-11	S4° 9.767' w81° 9.500'	Mother-calf
2011-10-12	S4° 10.315' w81° 12.355'	Mother-calf
2011-10-13	S4° 12.460' w81° 12.497'	Single
2011-10-14	S4° 4.582' w81° 8.985'	Trio
2011-10-15	S4° 12.138' w81° 14.116'	Single
2011-10-16	S4° 8.979' w81° 12.261'	>three
2011-10-16	S4° 11.834' w81° 10.769'	Mother-calf
2011-10-16	S4° 11.781' w81° 10.837'	Mother-calf
2011-10-17	S4° 12.088' w81° 11.649'	Trio
2011-10-18	S4° 10.333' w81° 10.340'	Mother-calf
2011-10-20	S4° 8.871' w81° 9.065'	Trio
2011-10-21	S4° 10.285' w81° 10.518'	Trio
2011-10-22	S4° 10.233' w81° 8.947'	Mother-calf
2011-10-23	S4° 8.133' w81° 12.629'	Dyad
2011-10-24	S4° 8.793' w81° 7.645'	Mother-calf/escort
2011-10-25	S4° 9.521' w81° 10.069'	Mother/calf
2012
Date	S	W	Group type
2012-08-01	4º10.462'	81º12.507'	Dyad
2012-08-01	4º11.620'	81º11.697'	Mother-Calf
2012-08-02	4º08.570'	81º10.897'	Single
2012-08-02	4º06.005'	81º12.195'	>Three
2012-08-03	4º09.645'	81º8.175'	Trio
2012-08-04	4º10.066'	81º9.370'	Mother-Calf
2012-08-04	4º10.657'	81º8.879'	Mother-Calf
2012-08-05	4º08.774'	81º09.391'	Dyad
2012-08-05	4º09.522'	81º11.605'	Dyad
2012-08-06	4º8.517'	81º11.708'	Dyad
2012-08-06	4º11.986'	81º12.678'	Single
2012-08-07	4º11.975'	81º12.674'	Dyad
2012-08-08	4º8.396'	81º11.484'	Dyad
2012-08-08	4º10.456'	81º9.416'	Mother-Calf
2012-08-09	4º07.758'	81º11.345'	Dyad
2012-08-10	4º4.247'	81º10.813'	Dyad
2012-08-11	4º10.545'	81º09.535'	Mother-Calf
2012-08-11	4º10.174'	81º11.308'	>Three
2012-08-12	4º07.761'	81º09.937'	Single
2012-08-14	4º6.516'	81º10.813'	Dyad
2012-08-15	4º09.967'	81º10.107'	Mother-Calf/escort
2012-08-15	4º09.528'	81º10.829'	Trio
2012-08-16	4º09.858'	81º11.579'	Dyad
2012-08-16	4º13.166'	81º13.120'	Dyad
2012-08-17	4º7.879'	81º7.551'	Mother-Calf/escort
2012-08-18	4º7.944'	81º7.566'	>Three
2012-08-18	4º5.469'	81º12.724'	Trio
2012-08-18	4º5.063'	81º10.707'	Single
2012-08-19	4º7.491'	81º12.359'	Dyad
2012-08-19	4º05.406'	81º14.748'	Dyad
2012-08-19	4º4.700'	81º11.572'	Mother-Calf
2012-08-20	4º6.749'	81º8.893'	Single
2012-08-20	4º7.758'	81º6.999'	Mother-calf
2012-08-22	4º10.620'	81º9.976'	Single
2012-08-23	4º10.358'	81º12.023'	Single
2012-08-25	4º8.431'	81º11.402'	Dyad
2012-08-26	4º9.906'	81º9.865'	Mother-calf
2012-08-26	4º9.489'	81º9.883'	Mother-Calf/escort
27-ago.12	4º9.947'	81º11.798'	Mother-Calf/>escort
2012-08-28	4º10.172'	81º12.154'	Dyad
2012-08-28	4º7.336'	81º9.123'	Dyad
2012-08-28	4º11.181'	81º11.575'	Mother-calf
2012-08-30	4º7.765'	81º7.692'	Mother-calf
2012-08-31	4º6.723'	81º13.222'	Trio
2012-08-31	4º6.582'	81º12.654'	Single
1-set-12	4º11.069'	81º10.992'	Mother-Calf/escort
2-set-12	4º12.400'	81º12.252'	Dyad
2-set-12	4º9.538'	81º12.844'	Trio
2-set-12	4º9.726'	81º12.760'	Mother-Calf/escort
3-set-12	4º9.719'	81º12.158'	Mother-Calf/>escort
3-set-12	4º9.181'	81º10.953'	Mother-Calf
4-set-12	4º11.577'	81º10.852'	Mother-calf
5-set-12	4º11.594'	81º10.876'	Dyad
5-set-12	4º8.453'	81º10.015'	Dyad
6-set-12	4º11.686'	81º13.701'	Mother-Calf/>escort
7-set-12	4º5.118'	81º5.756'	Dyad
7-set-12	4º7.023'	81º6.657'	Single
8-set-12	4º7.033'	81º6.661'	>Three
10-set-12	4º10.771'	81º9.501'	Mother-calf
10-set-12	4º6.909'	81º10.622'	Dyad
10-set-12	4º8.643'	81º11.835'	Mother-Calf/escort
11-set-12	4º11.871'	81º12.220'	Dyad
12-set-12	4º12.371'	81º13.401'	Single
12-set-12	4º9.748'	81º12.448'	Dyad
12-set-12	4º11.830'	81º10.531'	Mother-Calf/escort
13-set-12	4º9.857'	81º7.822'	Mother-calf
13-set-12	4º9.452'	81º7.716'	Single
14-set-12	4º7.622'	81º9.524'	Dyad
14-set-12	4º8.022'	81º7.732'	Mother-calf
15-set-12	4º8.186'	81º11.154'	Dyad
15-set-12	4º9.989'	81º10.304'	Mother-Calf/escort
16-set-12	4º10.018'	81º10.259'	Mother-calf
16-set-12	4º8.686'	81º8.777'	Mother-calf
17-set-12	4º7.046'	81º9.674'	Dyad
18-set-12	4º7.085'	81º9.703'	Mother-calf
18-set-12	4º9.111'	81º10.313'	Trio
19-set-12	4º8.745'	81º11.400'	Trio
19-set-12	4º13.075'	81º16.812'	>three
22-set-12	4º6.296'	81º9.677'	Mother-calf
22-set-12	4º9.418'	81º11.474'	>three
23-set-12	4º9.441'	81º11.497'	Dyad
24-set-12	4º6.718'	81º10.678'	Mother-Calf/escort
25-set-12	4º5.797'	81º9.610'	Mother-calf
26-set-12	4º10.780'	81º10.710'	Dyad
29-set-12	4º9.022'	81º13.163'	Single
29-set-12	4º11.205'	81º13.074'	Mother-calf
30-set-12	4º11.207'	81º13.076'	Mother-Calf/escort
2012-10-01	4º9.923'	81º11.207'	Single
2012-10-02	4º11.207'	81º13.076'	Single
2012-10-02	4º13.419'	81º13.826'	Mother-Calf
2012-10-06	4º12.650'	81º12.378'	Mother-Calf
2012-10-07	4º12.112'	81º11.348'	Mother-Calf
2012-10-08	4º10.271'	81º11.654'	Dyad
2012-10-08	4º11.459'	81º12.046'	Single
9:oct-12	4º12.025'	81º12.338'	Mother-Calf
2012-10-10	4º11.994'	81º10.620'	Mother-Calf
2012-10-10	4º8.857'	81º7.912'	Mother-Calf
2012-10-11	4º8.847'	81º10.485'	Mother-Calf
2012-10-12	4º10.220'	81º9.159'	Mother-Calf
2012-10-13	4º12.033'	81º12.068'	Mother-Calf/escort
2012-10-14	4º9.196'	81º9.542'	Trio
2012-10-15	4º9.640'	81º10.436'	Mother-Calf/>escort
2012-10-16	4º7.972'	81º8.664'	Trio
2012-10-18	4º7.974'	81º8.671'	Mother-Calf/escort
2012-10-19	4º8.111'	81º10.407'	Single
2012-10-22	4º4.655'	81º9.125'	Dyad
2012-10-24	4º12.759'	81º13.286'	Mother-Calf
2012-10-24	4º12.639'	81º11.798'	Dyad
2012-10-24	4º11.414'	81º9.919'	Mother-Calf
2012-10-25	4º11.350'	81º10.159'	Mother-Calf
2012-10-25	4º6.802'	81º7.122'	Mother-Calf
2012-10-26	4º11.382'	81º11.299'	Dyad
2012-10-26	4º10.191'	81º13.314'	>Three
2012-10-27	4º8.167'	81º12.796'	>Three
2012-10-28	4º11.967'	81º13.604'	Dyad
2012-10-29	4° 12.977'	81° 14.483'	Dyad
2012-10-30	4º10.634'	81º13.463'	>Three
2012-10-31	4º13.258'	81º13.404'	Mother-Calf
2013
02-Aug-2013	4°08.745'	81°11.086'	Dyad
02-Aug-2013	4°05.221'	81°09.253'	Single
02-Aug-2013	4º05'17.2''	81º09'18.9''	Dyad
02-Aug-2013	4º12'33.0''	81º10'32.0''	Single
02-Aug-2013	4°04.201'	81°09.468'	Dyad
03-Aug-2013	4º08'19.5''	81º07'35.3''	Single
03-Aug-2013	4º09'33.9''	81º09'34.0''	Mother-calf
04-Aug-2013	4º06'09.5''	81º09'33.8''	Mother-calf
04-Aug-2013	4º10'24.9''	81º08'36.5''	>Three
04-Aug-2013	4º08'26.1''	81º10'30.6''	Single
04-Aug-2013	4°10.706'	81°09.176'	Dyad
05-Aug-2013	4°08.290'	81°12.655'	Single
06-Aug-2013	4°09.448'	81°08.046'	Trio
07-Aug-2013	4º08.375'	81º10.390'	Dyad
07-Aug-2013	4º08.703'	81º10.054'	Dyad
07-Aug-2013	4°13.008'	81°14.073'	Single
08-Aug-2013	4°08.899'	81°11.249'	>Three
08-Aug-2013	4°10.297'	81°10.305'	Dyad
08-Aug-2013	4°08.606'	81°10.629'	Single
09-Aug-2013	4°09.081'	81°11.353'	Single
10-Aug-2013	4°08.288'	81°08.361'	Trio
11-Aug-2013	4°02.949'	81°10.425'	>Three
11-Aug-2013	4°05.564'	81°07.948'	Mother-calf/escort
11-Aug-2013	4°07.188'	81°12.178'	>Three
12-Aug-2013	4°08.288'	81°08.361'	Trio
14-Aug-2013	4°09.378'	81°09.088'	Mother-calf
15-Aug-2013	4°08.172'	81°12.196'	Single
15-Aug-2013	4°09.425'	81°08.378'	Mother-calf/escort
16-Aug-2013	4°09.958'	81°09.561'	Mother-calf
18-Aug-2013	4°05.915'	81°14.909'	>Three
18-Aug-2013	4°06.351'	81°.12.549'	Single
19-Aug-2013	4°09.585'	81°08.268'	Mother-calf/escort
20-Aug-2013	4°11.142'	81°09.480'	Mother-calf
20-Aug-2013	4°12.983'	81°11.755'	Single
20-Aug-2013	4°13.750'	81°13.035'	Mother-calf
20-Aug-2013	4°10.292'	81°.08.976'	Single
21-Aug-2013	4°12.225'	81°11.615'	Trio
22-Aug-2013	4°10.354'	81°09.720'	Single
23-Aug-2013	4°13.138'	81°14.263'	Single
23-Aug-2013	4°12.118'	81°13.094'	Dyad
24-Aug-2013	4°10.235'	81°08.571'	Mother-calf
24-Aug-2013	4°12.118'	81°11.800'	Dyad
25-Aug-2013	4°07.611'	81°09.225'	Dyad
25-Aug-2013	4°07.228'	81°09.354'	Dyad
26-Aug-2013	4°10.072'	81°10.206'	Dyad
27-Aug-2013	4°10.107'	81°08.931'	Mother-calf
27-Aug-2013	4°09.262'	81°11.749'	Single
28-Aug-2013	4°08.021'	81°10.473'	Dyad
28-Aug-2013	4°08.036'	81°11.443'	Dyad
29-Aug-2013	4°11.253'	81°14.200'	Single
29-Aug-2013	4°09.861'	81°11.438'	Single
30-Aug-2013	4°13.313'	81°12.512'	Single
30-Aug-2013	4°09.068'	81°07.869'	Single
31-Aug-2013	4°10.963'	81°09.803'	Dyad
31-Aug-2013	4°09.864'	8°11.272'	>Three
2013-09-01	4°11.349'	81°10.654'	Mother-calf
2013-09-01	4°10.712'	81°10.964'	Single
2013-09-01	4°10.876'	81°11.714'	Single
2013-09-02	4°08.492'	81°09.203'	Mother-caf
2013-09-02	4°08.639'	81°09.023'	Single
2013-09-02	4°08.031'	81°07.242'	Mother-calf/escort
2013-09-02	4°09.589'	81°10.857'	>three
2013-09-03	4°09.192'	81°12.044'	>three
2013-09-04	4°09.322'	81°10.192'	Dyad
2013-09-04	4°12.223'	81°10.871'	Mother-calf
2013-09-05	4°09.192'	81°12.044'	Mother-calf
2013-09-06	4°09.072'	81°08.631'	Mother-calf/escort
2013-09-06	4°08.777'	81°10.070'	Mother-calf
2013-09-07	4°09.244'	81°09.908'	Dyad
2013-09-07	4°09.850'	81°10.943'	Trio
2013-09-07	4°09.345'	81°12.424'	Mother-calf
2013-09-08	4°09.694'	81°12.893'	>Three
2013-09-08	4°10.317'	81°14.206'	Dyad
2013-09-08	4°11.876'	81°14.777'	Single
2013-09-09	4°09.407'	81°07.923'	Dyad
2013-09-09	4°09.310'	81°09.377'	>Three
2013-09-10	4°08.542'	81°08.611'	Mother-calf/escort
2013-09-10	4°10.336'	81°09.940'	Dyad
2013-09-11	4°09.005'	81°15.027'	Trio
2013-09-11	4°09.886'	81°12.543'	Dyad
2013-09-11	4°12.339'	81°14.811'	Trio
2013-09-12	4°09.056'	81°08.764'	Dyad
2013-09-12	4°09.074'	81°08.676'	Dyad
2013-09-12	4°08.470'	81°08.752'	Dyad
2013-09-13	04º09.584	081º09.840	Single
2013-09-13	04º08.848	081º11.353	Single
2013-09-13	04º07.919	081º12.090	>Three
2013-09-13	04º10.951	081º12.178	Single
2013-09-13	04°10.722	081°10.203	Dyad
2013-09-14	4°10.055'	81°09.532'	Single
2013-09-14	4°10.085'	81°10.283'	Dyad
2013-09-15	04º10.926	081º12.193	Single
2013-09-15	04º09.601	081º08.353	Single
2013-09-15	04º09.359	081º08.172	Single
2013-09-16	04º09.601	081º08.353	Mother-calf
2013-09-18	4°10.112'	81°08.833'	Mother-calf
2013-09-18	4°08.898'	81°10.124'	Mother-calf/escort
2013-09-18	4°10.107'	81°10.869'	Mother-calf/escort
2013-09-19	04º11.381	081º12.136	Single
2013-09-19	04º12.231	081º12.751	Single
2013-09-20	4°08.747'	81°10.370'	Single
2013-09-20	4°09.714'	81°12.074'	Single
2013-09-20	4°09.065'	81°08.536'	Single
2013-09-21	4°09.811'	81°12.803'	Mother-calf
2013-09-22	4°10.835'	81°13.449'	Mother-calf/>escort
2013-09-22	4°07.074'	81°07.124'	Dyad
2013-09-22	4°10.835'	81°13.449'	Dyad
2013-09-23	04º08.692	081º09.968	Single
2013-09-23	04º08.014	081º11.515	Mother-calf
2013-09-23	04º10.149	081º08.858	Mother-calf/escort
2013-09-23	04º10.558	081º08.788	Mother-calf
2013-09-24	04º09.840	081º10.029	Dyad
2013-09-24	04º09.204	081º10.103	Trio
2013-09-24	04º09.296	081º10.671	Dyad
2013-09-25	04º13.745	081º13.227	Mother-calf/escort
2013-09-26	4°11.971'	81°11.755'	Trio
2013-09-27	4°09.224'	81°10.594'	Dyad
2013-09-27	4°10.388'	81°10.309'	Mother-calf/escort
2013-09-27	4°10.456'	81°09.978'	Single
2013-09-28	04º11.108	081º09.759	Mother-calf
2013-09-28	4°07.742'	81°08.528'	Mother-calf
2013-09-28	4°07.791'	81°08.436'	Mother-calf
2013-09-28	4°11.909'	81°10.141'	Mother-calf
2013-09-29	4°07.655'	81°08.331'	Single
2013-09-29	4°07.610'	81°09.499'	Mother-calf/escort
2013-10-01	4°10.067'	81°08.786'	Single
2013-10-01	4°07.877'	81°09.066'	Single
2013-10-02	4°08.206'	81°12.272'	Single
2013-10-02	4°12.192'	81°11.391'	Single
2013-10-02	4°10.289'	81°09.304'	Mother-Calf
2013-10-03	4°10.120'	81°09.402'	Mother-Calf
2013-10-03	4°11.029'	81°10.116'	Single
2013-10-04	4°08'42.2''	81°09'44.3''	>Three
2013-10-04	4°10'45.6''	81°10'08.9''	Single
2013-10-05	4°09'00.2''	81°08'13.7''	Mother-calf/escort
2013-10-05	4°10.125'	81°09.595'	Mother-calf
2013-10-06	4°10.042'	81°10.544'	Mother-calf
2013-10-06	4°09'55.6''	81°09'56.4''	Mother-calf
2013-10-06	4°10'02.6''	81°10'12.7''	Mother-calf
2013-10-07	4°09.813'	81°09.202'	Single
2013-10-07	4°10'30.1''	81°10'24.2''	Single
2013-10-07	4°09'58.3''	81°10'37.9''	Single
2013-10-07	4°13'38.5''	81°14'35.6''	Mother-calf
2013-10-08	4°11.755'	81°12.055'	4
2013-10-08	4°12.817'	81°12.904'	>Three
2013-10-08	4°11.310'	81°10.907'	Mother-calf
2013-10-09	4°08'56.9''	81°10'39.3''	Mother-calf
2013-10-09	4°08.621'	81°09.056'	Single
2013-10-09	4°09'55.8''	81°10'02.7''	Mother-calf
2013-10-10	4°09.566'	81°08.501'	Mother-calf/escort
2013-10-10	4°09.698'	81°08.503'	Mother-calf/escort
2013-10-11	4°10.954'	81°10.529'	Single
2013-10-12	4°10'52.8''	81°09'46.3''	Mother-calf/escort
2013-10-14	4°10'18.6''	81°08'53.7''	Mother-calf
2013-10-14	4°08'01.2''	81°08'01.9''	Mother-calf
2013-10-14	4°06'43.7''	81°05'43.8''	Mother-calf/escort
15.oct	4°12.733'	81°12.419'	Mother-calf
2013-10-15	4°13.673'	81°13.167'	Mother-calf
2013-10-15	4°12.983'	81°12.209'	Mother-calf
2013-10-17	4°11'10.5''	81°10'49.5''	Single
2013-10-18	4°05.519'	81°08.617'	Single
2013-10-18	4°13.633'	81°12.918'	Mother-calf
2013-10-19	4°06'02.2''	81°05'56.6''	Single
2013-10-19	4°07'28.9''	81°06'13.2''	Mother-calf
2013-10-19	4°11'08.7''	81°11'10.4''	Single
2013-10-20	4°12'47.4''	81°11'29.3''	Mother-calf
2013-10-21	4°09'15.5''	81°09'05.8''	Mother-calf
2013-10-21	4°09'08.7''	81°08'06.6''	Mother-calf
2013-10-22	4°06.885'	81°07.108'	Single
2013-10-22	4°07.163'	81°08.121'	Dyad
2013-10-23	4°10'15.3''	81°13'41.3''	Dyad
2013-10-23	4°09.666'	81°07.947'	Mother-calf
2013-10-23	4°08.467'	81°15.743'	Trio
2013-10-24	4°11.580'	81°10.617'	>three
2013-10-25	4°13.708'	81°10.617'	Mother-calf
2013-10-26	4°08'30.9''	81°08'03.4''	Dyad
2013-10-26	4°10.232'	81°10.151'	Dyad
2013-10-26	4°10'14.7''	81°10'15.9''	Mother-calf/>escort
2013-10-27	4°11.504'	81°10.617'	Single
2013-10-27	4°08.098'	81°07.507'	Single
2013-10-27	4°12.189'	81°10.617'	Mother-calf
2013-10-28	4°12.077'	81°10.754'	>Three
2013-10-28	4°11.432'	81°10.617'	Dyad
